# Supplementary material for: Activating hidden signals by mimicking cryptic sites in a synthetic extracellular matrix
Source: Nat Commun. 2023 Jun 19;14:3635. doi: 10.1038/s41467-023-39349-w (PMC10279755; doi:10.1038/s41467-023-39349-w)
Supplement: Supplementary file 4 — Source Data [file 41467_2023_39349_MOESM4_ESM.zip]

Archive with 23 entries (17 files):
- Source data/NMR/
- Source data/NMR/Figure S5_A_b.fid/
- Source data/NMR/Figure S5_A_b.fid/fid
- Source data/NMR/Figure S5_A_b.fid/log
- Source data/NMR/Figure S5_A_b.fid/procpar
- Source data/NMR/Figure S5_A_b.fid/text
- Source data/NMR/Figure_S10_bottom level_SPmodified alginate/
- Source data/NMR/Figure_S10_bottom level_SPmodified alginate/fid
- Source data/NMR/Figure_S10_bottom level_SPmodified alginate/log
- Source data/NMR/Figure_S10_bottom level_SPmodified alginate/procpar
- Source data/NMR/Figure_S10_bottom level_SPmodified alginate/text
- Source data/NMR/Figure_S10_upper pannel_alginate/
- Source data/NMR/Figure_S10_upper pannel_alginate/fid
- Source data/NMR/Figure_S10_upper pannel_alginate/log
- Source data/NMR/Figure_S10_upper pannel_alginate/procpar
- Source data/NMR/Figure_S10_upper pannel_alginate/text
- Source data/NMR/Figure_S5_A_a.fid/
- Source data/NMR/Figure_S5_A_a.fid/Figure_S5_A_a.fid/
- Source data/NMR/Figure_S5_A_a.fid/Figure_S5_A_a.fid/fid
- Source data/NMR/Figure_S5_A_a.fid/Figure_S5_A_a.fid/log
- Source data/NMR/Figure_S5_A_a.fid/Figure_S5_A_a.fid/procpar
- Source data/NMR/Figure_S5_A_a.fid/Figure_S5_A_a.fid/text
- Source data/Source data_1.xlsx
