# Supplementary material for: Activating hidden signals by mimicking cryptic sites in a synthetic extracellular matrix
Source: Nat Commun. 2023 Jun 19;14:3635. doi: 10.1038/s41467-023-39349-w (PMC10279755; doi:10.1038/s41467-023-39349-w)
Supplement: Supplementary file 4 — Source Data [file 41467_2023_39349_MOESM4_ESM.zip › Source data/NMR/Figure S5_A_b.fid/log]

Mon Nov 16 15:12:37 2020: Experiment started
Mon Nov 16 15:15:36 2020: BS 1 completed
Mon Nov 16 15:18:04 2020: BS 2 completed
Mon Nov 16 15:20:32 2020: BS 3 completed
Mon Nov 16 15:23:00 2020: BS 4 completed
Mon Nov 16 15:25:28 2020: BS 5 completed
Mon Nov 16 15:27:56 2020: BS 6 completed
Mon Nov 16 15:30:24 2020: BS 7 completed
Mon Nov 16 15:32:52 2020: BS 8 completed
Mon Nov 16 15:35:20 2020: BS 9 completed
Mon Nov 16 15:37:47 2020: BS 10 completed
Mon Nov 16 15:40:15 2020: BS 11 completed
Mon Nov 16 15:42:43 2020: BS 12 completed
Mon Nov 16 15:45:11 2020: BS 13 completed
Mon Nov 16 15:47:39 2020: BS 14 completed
Mon Nov 16 15:50:07 2020: BS 15 completed
