# Supplementary material for: Activating hidden signals by mimicking cryptic sites in a synthetic extracellular matrix
Source: Nat Commun. 2023 Jun 19;14:3635. doi: 10.1038/s41467-023-39349-w (PMC10279755; doi:10.1038/s41467-023-39349-w)
Supplement: Supplementary file 4 — Source Data [file 41467_2023_39349_MOESM4_ESM.zip › Source data/NMR/Figure_S10_bottom level_SPmodified alginate/log]

Wed Dec  2 12:55:06 2020: Experiment started
Wed Dec  2 12:57:35 2020: BS 1 completed
Wed Dec  2 13:00:01 2020: BS 2 completed
Wed Dec  2 13:02:26 2020: BS 3 completed
Wed Dec  2 13:04:52 2020: BS 4 completed
Wed Dec  2 13:07:18 2020: BS 5 completed
Wed Dec  2 13:09:44 2020: BS 6 completed
Wed Dec  2 13:12:10 2020: BS 7 completed
