# Supplementary material for: Activating hidden signals by mimicking cryptic sites in a synthetic extracellular matrix
Source: Nat Commun. 2023 Jun 19;14:3635. doi: 10.1038/s41467-023-39349-w (PMC10279755; doi:10.1038/s41467-023-39349-w)
Supplement: Supplementary file 4 — Source Data [file 41467_2023_39349_MOESM4_ESM.zip › Source data/NMR/Figure_S10_upper pannel_alginate/log]

Tue Oct 27 11:42:57 2020: Experiment started
Tue Oct 27 11:44:55 2020: BS 1 completed
