# Supplementary material for: Activating hidden signals by mimicking cryptic sites in a synthetic extracellular matrix
Source: Nat Commun. 2023 Jun 19;14:3635. doi: 10.1038/s41467-023-39349-w (PMC10279755; doi:10.1038/s41467-023-39349-w)
Supplement: Supplementary file 4 — Source Data [file 41467_2023_39349_MOESM4_ESM.zip › Source data/NMR/Figure_S5_A_a.fid/Figure_S5_A_a.fid/log]

Fri Sep 17 21:00:09 2021: Experiment started
Fri Sep 17 21:03:12 2021: BS 1 completed
Fri Sep 17 21:05:40 2021: BS 2 completed
Fri Sep 17 21:08:08 2021: BS 3 completed
Fri Sep 17 21:10:36 2021: BS 4 completed
Fri Sep 17 21:13:04 2021: BS 5 completed
Fri Sep 17 21:15:32 2021: BS 6 completed
Fri Sep 17 21:18:00 2021: BS 7 completed
Fri Sep 17 21:20:28 2021: BS 8 completed
Fri Sep 17 21:22:56 2021: BS 9 completed
Fri Sep 17 21:25:23 2021: BS 10 completed
Fri Sep 17 21:27:51 2021: BS 11 completed
Fri Sep 17 21:30:19 2021: BS 12 completed
Fri Sep 17 21:32:47 2021: BS 13 completed
Fri Sep 17 21:35:15 2021: BS 14 completed
Fri Sep 17 21:37:43 2021: BS 15 completed
