# Supplementary material for: Activating hidden signals by mimicking cryptic sites in a synthetic extracellular matrix
Source: Nat Commun. 2023 Jun 19;14:3635. doi: 10.1038/s41467-023-39349-w (PMC10279755; doi:10.1038/s41467-023-39349-w)
Supplement: Supplementary file 4 — Source Data [file 41467_2023_39349_MOESM4_ESM.zip › Source data/NMR/Figure_S5_A_a.fid/Figure_S5_A_a.fid/text]

JYZ-2-105
