# Supplementary material for: Activating hidden signals by mimicking cryptic sites in a synthetic extracellular matrix
Source: Nat Commun. 2023 Jun 19;14:3635. doi: 10.1038/s41467-023-39349-w (PMC10279755; doi:10.1038/s41467-023-39349-w)
Supplement: Supplementary file 4 — Source Data [file 41467_2023_39349_MOESM4_ESM.zip › Source data/Source data_1.xlsx]

## Sheet: Figure 2d
Figure 2d
	Corrected total cell fluorescence (CTCF) values at each timepoint measured from fluorescence images.
	Ac-E5G2KSYIGR-KRB and trypsin				30 h
	1h	8h	24h	30h	Ac-YIGSR-KRB
	1278.78	60724.7	250070	268866	457095
	1942.17	87980.8	172513	461472	294035
	2980.11	165037	326584	344856	692226

## Sheet: Supplementary Fig. 9A
Supplementary Fig. 9A. Cell viability of HUVECs treated with different concentrations of KSYIGR, Ac-YIGSR, ASYIGRK, KSYIGRK, and Ac-YIGSRK for 24 h
			Concentration (μM)	KSYIGR			Ac-YIGSR			KSYIGRK			Ac-YIGSRK			ASYIGRK
			10	107.936	90.7055	98.7342	114.39	94.7867	89.3544	101.538	98.5294	96.1539	88.7218	101.667	99.2481	107.843	94.359	98.4127
			20	107.952	98.6928	89.9471	101.951	93.9337	110.51	95.5882	100	102.344	96.1539	81.4815	103.419	102.941	98.2051	92.0635
			50	100	106.135	95.6962	102.439	92.3564	107.954	92.4812	98.3333	96.9231	93.0769	88.2353	96.9231	95.098	105.128	109.524
			100	113.125	88.8889	111.043	89.2683	103.317	112.841	98.4615	90.3704	102.564	100	93.3333	103.419	100.49	93.0769	103.704
			200	89.9471	85.2761	99.3671	105.482	100.995	86.9318	93.8461	87.5	96.9231	102	95.7059	90.6923	103.431	103.077	94.2328

## Sheet: Supplementary Fig. 9B
Supplementary Fig. 9B. Cell viability of HUVECs treated with different concentrations of rhodamine B-labeled peptides Ac-E5G2-KSYIGR-KRB, Ac-YIGSR-KRB, and Ac-KYIGR-KRB.
		Concentration (μM)	Ac-E5G2KSYIGR-KRB			Ac-YIGSR-KRB			Ac-KYIGR-KRB
		10	105.893	96.7213	82.223	112.03	102.222	97.3585	91.2745	91.0256	94.5503
		20	113.393	112.295	87.7698	110.526	105	92.2642	100.9	96.6667	98.0851
		50	102.679	97.541	85.5396	109.023	103.333	116.038	102.396	104.21	101.503
		100	100.643	95.9016	81.1007	111.278	116.667	99.8113	99.6078	100.769	95.1961
		200	116.964	105.492	85.6834	100.541	92.2963	108.868	105.132	106.72	105.521

## Sheet: Supplementary Fig. 9C
Supplementary Fig. 9C. Cell viability of HUVECs treated with 50 µM curcumin and 0.003% trypsin for 24 h and 72 h.
				24 h			72 h
			50 μM curcumin	97.6923	89.7059	85.3846	78.8991	84.5652	90.5652
			0.003% trypsin	95.3846	91.9118	103.846	85.3211	96.7391	92.3913

## Sheet: Supplementary Fig. 11B
Supplementary Fig. 11B. Corrected total cell fluorescence (CTCF) values at each timepoint measured from fluorescence images of Ac-E5G2KSYIGR-KRB with trypsin, and control peptides mentioned above at 30 h.
			1h	3h	5h	8h	24h	30h	Ac-YIGSR-KRB	Ac-E5G2KSYIGR-KRB	Ac-KYIGR-KRB	Ac-KYIGR-KRB + trypsin
			1278.78	27282.4	117464	60724.7	250070	268866	457095	2.672	1.16	0.2
			1942.17	15490	55958.8	87980.8	172513	461472	294035	3.976	3.12	1.3
			2980.11	29743	60063	165037	326584	344856	692226	5.48	7.64	4.8

## Sheet: Supplementary Fig. 13
Supplementary Fig. 13. Frequency sweep results of switch peptide-modified alginate hydrogel showing G’ (circles) and G” (squares).
		Storage Modulus	Column1	_1	average	std	Loss Modulus	_2	_3	average_4	std_5
		921.5	1219	1215.7	1118.73	139.472	195.41	192.34	235.6	207.783	19.7092
		1085.4	1369.7	1399.9	1285	141.676	215.47	204.35	251.64	223.82	20.1887
		1314.2	1530.1	1618.6	1487.63	127.847	248.15	215.47	278.11	247.243	25.5807
		1583.8	1691.9	1849.2	1708.3	108.968	304.79	225.68	302.53	277.667	36.7717
		1856.5	1843.2	2076.4	1925.37	106.935	343.09	236.16	328.68	302.643	47.3775
		2082.1	1974.2	2277.8	2111.37	125.66	370.22	245.65	350.78	322.217	54.7194
		2278.3	2088.5	2454.6	2273.8	149.494	385.44	252.61	368.78	335.61	59.0826
		2466.3	2189.3	2607.5	2421.03	173.704	408.06	260.44	384.78	351.093	64.8023
		2641	2285.7	2753.1	2559.93	199.239	428.59	269.85	403.28	367.24	69.636
		2828.3	2380.4	2889.9	2699.53	227.058	454.5	280.43	421.62	385.517	75.5102
		2987.9	2479.3	3034.7	2833.97	251.514	474.22	293.95	444.64	404.27	78.9372
		3175.3	2596.1	3200.9	2990.77	279.267	500.18	312.63	471.71	428.173	82.5241
		3420.7	2763.5	3418.4	3200.87	309.266	534.07	336.3	504.5	458.29	87.1006
		3749.7	3046.3	3753.1	3516.37	332.39	585.31	385.72	558.22	509.75	88.397
		4390.4	3611.5	4399.6	4133.83	369.365	721.21	512.41	702.91	645.51	94.412
		5707.1	4893.7	5824.5	5475.1	413.896	1140.6	894.92	1204.3	1079.94	133.388

## Sheet: Supplementary Fig. 15A
Supplementary Fig. 15A. UV-Vis of alginate with different concentrations of switch peptide (KSYIGRK) without the addition of coupling reagents
	Wavelength (nm)	0.1 mM	0.2 mM	0.4 mM	0.6 mM
	450	0.00134185	0.0133325	0.0131913	0.0127968
	449	0.00201125	0.0137211	0.0137187	0.0133574
	448	0.0019904	0.0136684	0.0135559	0.0136332
	447	0.00051831	0.0134685	0.0131805	0.0124385
	446	0.00134697	0.0134155	0.0134209	0.0137138
	445	0.00152669	0.0136182	0.0135915	0.0133315
	444	0.0020493	0.0139133	0.0138172	0.0134028
	443	0.00168913	0.0136385	0.0132114	0.0136086
	442	0.00203466	0.0133683	0.0129785	0.0133451
	441	0.00114816	0.0132203	0.0132361	0.0134985
	440	0.00148336	0.0138037	0.0140006	0.013729
	439	0.00212028	0.0137669	0.0134889	0.0135346
	438	0.00137621	0.0137287	0.0135635	0.0138046
	437	0.00183718	0.013838	0.0136635	0.0134319
	436	0.00187919	0.013226	0.0137874	0.0135441
	435	0.00097391	0.0140306	0.0138953	0.0136502
	434	0.00165927	0.0142168	0.0140865	0.0141618
	433	0.00223033	0.0142763	0.0143207	0.0142664
	432	0.00227181	0.0145302	0.0143229	0.0147161
	431	0.00130431	0.0140326	0.0143606	0.0142672
	430	0.00152687	0.0136797	0.0137854	0.0146717
	429	0.00191351	0.0136929	0.0143236	0.0147223
	428	0.00214089	0.0142734	0.0147676	0.0146367
	427	0.00191671	0.0142256	0.0147142	0.0144967
	426	0.00195212	0.0145151	0.0146841	0.0145318
	425	0.0020622	0.0151286	0.0150628	0.014495
	424	0.00181131	0.0144564	0.0148567	0.0148606
	423	0.00214924	0.0149393	0.0148569	0.0149581
	422	0.00196902	0.0147972	0.0150893	0.0147625
	421	0.00190677	0.0146147	0.0149821	0.0150547
	420	0.00151461	0.0140659	0.0147744	0.0150181
	419	0.00156756	0.0146499	0.0149077	0.0150945
	418	0.00249612	0.0148947	0.0154303	0.0155312
	417	0.00164716	0.0144158	0.0148276	0.0146437
	416	0.00237455	0.0151322	0.0159486	0.0158289
	415	0.00250716	0.0156088	0.0159054	0.0158909
	414	0.00205159	0.0147604	0.015708	0.015469
	413	0.00209055	0.0146813	0.0155231	0.0155915
	412	0.00249024	0.0148331	0.0156155	0.015498
	411	0.00244692	0.015177	0.0158201	0.0158987
	410	0.00224969	0.0151027	0.016375	0.0160058
	409	0.00195979	0.0149354	0.0158702	0.0157185
	408	0.00219679	0.0154938	0.0162645	0.0165724
	407	0.00199799	0.0149393	0.0159301	0.0157664
	406	0.00284829	0.0152685	0.0163451	0.0160449
	405	0.0024478	0.0152274	0.0164492	0.0165855
	404	0.00286702	0.0163398	0.0173367	0.0174173
	403	0.00250388	0.015514	0.0171213	0.0162234
	402	0.00220827	0.015556	0.0162203	0.0160636
	401	0.00195339	0.0155525	0.0169269	0.0165685
	400	0.00259449	0.0162151	0.016858	0.0169898
	399	0.00232643	0.0159808	0.0177407	0.0175976
	398	0.00265408	0.0163673	0.0173182	0.0173237
	397	0.00234517	0.0159084	0.017276	0.0172265
	396	0.00229864	0.0158475	0.0171979	0.0170852
	395	0.00258923	0.016436	0.0174879	0.0172818
	394	0.00270555	0.0163301	0.0176309	0.0178096
	393	0.0029941	0.0165942	0.0179859	0.0179174
	392	0.00267067	0.0170434	0.0177708	0.0179008
	391	0.00285243	0.016368	0.0180839	0.0182048
	390	0.00240178	0.016674	0.0177272	0.0173566
	389	0.00238877	0.0162817	0.0185078	0.017739
	388	0.00272339	0.0171928	0.0184676	0.0187202
	387	0.00326038	0.016716	0.0189835	0.0183364
	386	0.00278919	0.0166511	0.0184179	0.0181759
	385	0.00247563	0.0168184	0.0183042	0.018114
	384	0.00348121	0.0173193	0.0191557	0.0188116
	383	0.00308557	0.0178414	0.0192183	0.0188367
	382	0.00339868	0.0178392	0.0198011	0.0196926
	381	0.00210983	0.0167191	0.0185299	0.0184386
	380	0.00286462	0.0177072	0.0192406	0.0190844
	379	0.00282398	0.0170165	0.0185525	0.0186823
	378	0.00167224	0.0163959	0.0180795	0.0180736
	377	0.00358508	0.0172713	0.0193257	0.0186331
	376	0.00159143	0.0164696	0.0184809	0.0181013
	375	0.00279842	0.0174657	0.0194436	0.019744
	374	0.00276478	0.0176978	0.0194225	0.0191461
	373	0.00330735	0.0176142	0.0199706	0.0198214
	372	0.00252286	0.0171644	0.019449	0.0186043
	371	0.00379446	0.0176923	0.0200008	0.0199771
	370	0.00240032	0.0167969	0.018798	0.0181761
	369	0.00212843	0.0175247	0.0192345	0.0190128
	368	0.00398066	0.0182749	0.0204983	0.0199448
	367	0.00287669	0.0176573	0.0196872	0.0191453
	366	0.00309401	0.01821	0.0203418	0.019645
	365	0.00365088	0.0185639	0.0207848	0.0197407
	364	0.00349796	0.0187538	0.0204246	0.0201213
	363	0.0034421	0.0184347	0.0203505	0.0205473
	362	0.00323782	0.0179557	0.0203782	0.0205454
	361	0.0032694	0.0190759	0.0211507	0.0208818
	360	0.00399152	0.0199924	0.0216757	0.0210461
	359	0.00394568	0.0189056	0.0221014	0.0215115
	358	0.00294226	0.0185262	0.0212291	0.0203261
	357	0.00291554	0.0187963	0.0204449	0.0210471
	356	0.0030285	0.0184834	0.0215655	0.0210192
	355	0.00266398	0.0185691	0.0210827	0.0206499
	354	0.00399568	0.0195035	0.0221683	0.0215486
	353	0.0040489	0.0186985	0.0218344	0.0193355
	352	0.00279391	0.0191496	0.0200539	0.01975
	351	0.00419323	0.0199084	0.0208667	0.0208823
	350	0.00355037	0.0182978	0.0208837	0.0199893
	349	0.00511457	0.0198314	0.0233424	0.0209799
	348	0.00074211	0.0180472	0.0221219	0.0230959
	347	0.00036639	0.0175378	0.0223198	0.0197755
	346	0.00582747	0.0267735	0.0229739	0.0248469
	345	0.00519557	0.0209801	0.0271446	0.0265738
	344	0.00807445	0.0221698	0.0271114	0.028841
	343	-6.11e-06	0.0189847	0.0240967	0.02505
	342	0.00617956	0.0208142	0.024693	0.0258734
	341	0.00691246	0.0215838	0.0287995	0.0291068
	340	0.00671887	0.0228052	0.0286024	0.02719
	339	0.00426736	0.0223062	0.0268712	0.0242948
	338	0.00795777	0.0226966	0.0326178	0.0320054
	337	0.00617998	0.0215484	0.0251935	0.0275604
	336	0.00406761	0.0248896	0.0268566	0.0284028
	335	0.00542011	0.0251471	0.0314472	0.0334961
	334	0.00487136	0.0263891	0.0334689	0.0299585
	333	0.00718852	0.0246308	0.0288085	0.0292869
	332	0.00542792	0.0252561	0.0313488	0.0322169
	331	0.00575905	0.0260776	0.0308803	0.0329367
	330	0.00716971	0.025247	0.033568	0.0336472
	329	0.00728465	0.0258345	0.0293243	0.0312222
	328	0.0115962	0.029024	0.0334603	0.0377472
	327	0.00992343	0.0258175	0.035638	0.0354803
	326	0.0136127	0.0324263	0.0360448	0.0376816
	325	0.00953992	0.0313725	0.0382071	0.0394433
	324	0.00992004	0.0300938	0.0370934	0.0373226
	323	0.0109228	0.0338604	0.0379974	0.0385992
	322	0.0105029	0.0288597	0.0376713	0.0391427
	321	0.00935582	0.0289816	0.0346741	0.0361322
	320	0.00733101	0.0293525	0.0365606	0.0383199
	319	0.012322	0.0311461	0.037684	0.0391612
	318	0.00810277	0.0316163	0.0367746	0.0412668
	317	0.0115975	0.0316569	0.0385689	0.042542
	316	0.0103192	0.0306096	0.0370046	0.0409936
	315	0.00992115	0.0298323	0.0361568	0.0403732
	314	0.0107318	0.032442	0.0393114	0.0440008
	313	0.0106146	0.0308251	0.0375259	0.041082
	312	0.0120539	0.0328018	0.0412874	0.0430027
	311	0.00942951	0.0313828	0.039731	0.0453409
	310	0.0137402	0.0319814	0.044843	0.0441589
	309	0.0118164	0.0319795	0.0401255	0.0456648
	308	0.0127227	0.0338248	0.0460532	0.0474929
	307	0.0145258	0.0324265	0.0445417	0.0481388
	306	0.019507	0.0380294	0.0500283	0.0533869
	305	0.0105195	0.0331954	0.0438053	0.0490651
	304	0.0141347	0.0367668	0.0466509	0.0515834
	303	0.0145474	0.0361601	0.049146	0.0515323
	302	0.0183276	0.0378903	0.051179	0.0530544
	301	0.0111391	0.0359289	0.0492816	0.0516971
	300	0.018148	0.0405838	0.0509667	0.0548061
	299	0.0149424	0.0390556	0.0502169	0.0530972
	298	0.0157064	0.0377329	0.050481	0.0551516
	297	0.0154876	0.0406714	0.0512989	0.0584035
	296	0.017651	0.0406222	0.0571909	0.0590377
	295	0.0151886	0.0405764	0.0540962	0.0602333
	294	0.0174499	0.0427601	0.0623151	0.0713758
	293	0.0196521	0.0484052	0.0684827	0.0765237
	292	0.024009	0.0551071	0.0793554	0.0937953
	291	0.0261397	0.0625789	0.0975432	0.111509
	290	0.0320129	0.0745668	0.118501	0.140986
	289	0.0400612	0.0918789	0.150148	0.185103
	288	0.0486039	0.114889	0.194112	0.240287
	287	0.0654219	0.145968	0.255256	0.318144
	286	0.0814912	0.184689	0.324159	0.410659
	285	0.0991258	0.225611	0.405589	0.512302
	284	0.11455	0.263271	0.477678	0.609009
	283	0.131953	0.300299	0.54742	0.699296
	282	0.143716	0.323517	0.591166	0.7535
	281	0.147565	0.338097	0.620224	0.796569
	280	0.153433	0.346842	0.635166	0.809655
	279	0.155217	0.352878	0.648919	0.828447
	278	0.16106	0.363008	0.669135	0.855353
	277	0.165795	0.377779	0.696271	0.892358
	276	0.172812	0.387975	0.71438	0.916309
	275	0.171691	0.38991	0.721259	0.91792
	274	0.167505	0.386991	0.712201	0.906254
	273	0.169192	0.380375	0.698585	0.891017
	272	0.164132	0.367934	0.672681	0.860632
	271	0.157692	0.356662	0.658003	0.831633
	270	0.154659	0.340445	0.622992	0.794883
	269	0.145025	0.328494	0.60011	0.761299
	268	0.136577	0.311787	0.567393	0.725695
	267	0.130973	0.298326	0.54392	0.688396
	266	0.124191	0.282338	0.50988	0.650659
	265	0.116467	0.265614	0.480266	0.608438
	264	0.109902	0.248862	0.450632	0.567656
	263	0.10273	0.234792	0.421029	0.532712
	262	0.0977025	0.219513	0.393464	0.49575
	261	0.0913095	0.204718	0.36666	0.462289
	260	0.084775	0.192732	0.344594	0.433671
	259	0.0805116	0.183567	0.323294	0.40398
	258	0.0737601	0.170337	0.300551	0.376312
	257	0.0689174	0.158441	0.280933	0.350368
	256	0.0656067	0.15192	0.265019	0.324425
	255	0.0651678	0.147173	0.251918	0.31128
	254	0.060089	0.138832	0.236559	0.29534
	253	0.05726	0.130947	0.229032	0.280099
	252	0.0526416	0.126359	0.218982	0.265978
	251	0.0524987	0.124537	0.213647	0.26403
	250	0.0521195	0.124849	0.210466	0.254702
	249	0.0544634	0.125738	0.20964	0.256261
	248	0.0519427	0.125503	0.213945	0.258189
	247	0.0542364	0.131772	0.219833	0.264565
	246	0.057268	0.133866	0.22847	0.279456
	245	0.0584402	0.142684	0.245206	0.298781
	244	0.0645215	0.154193	0.265166	0.327732
	243	0.0710512	0.168803	0.295722	0.366117
	242	0.0800543	0.195712	0.339519	0.42355
	241	0.0944796	0.224368	0.398865	0.491972
	240	0.111183	0.264884	0.469443	0.586902
	239	0.135645	0.31703	0.564316	0.703955
	238	0.165585	0.385823	0.678728	0.844087
	237	0.205613	0.47136	0.820272	1.00424
	236	0.255899	0.575056	0.969272	1.16504
	235	0.317122	0.694912	1.12036	1.28115
	234	0.389476	0.818879	1.21985	1.33101
	233	0.459075	0.938574	1.27564	1.32997
	232	0.535076	1.02032	1.26699	1.29628
	231	0.609841	1.08133	1.22683	1.22949
	230	0.666971	1.07885	1.16272	1.1736
	229	0.709754	1.03876	1.08707	1.10083
	228	0.71626	0.981014	0.999698	1.01794
	227	0.703297	0.895595	0.904081	0.922205
	226	0.671435	0.806352	0.813758	0.825042
	225	0.616235	0.696201	0.721545	0.707309
	224	0.52569	0.593778	0.597599	0.605143
	223	0.437962	0.477286	0.477296	0.496464
	222	0.327668	0.365141	0.366314	0.352244
	221	0.239728	0.259478	0.253271	0.268813
	220	0.145163	0.176288	0.165017	0.16642
	219	0.102181	0.12898	0.124594	0.124128
	218	0.0665431	0.0712353	0.0678332	0.07812
	217	0.0170619	0.0450307	0.0410401	0.0542639
	216	0.00124119	0.0210723	0.0333703	0.0292776
	215	0.00669287	0.0183027	0.0221704	0.0219561
	214	0.0229096	0.0269286	0.0217409	0.0128995
	213	0.00420335	0.0161652	0.0106436	0.0162057
	212	0.00602711	0.0163714	0.0151874	0.0146777
	211	0.0118535	0.00834735	0.0201012	0.0123294
	210	0.00906082	0.00430271	0.0130489	0.0274123
	209	0.0074423	0.016739	0.0188437	0.0279722
	208	0.0128324	0.0361794	0.0329721	0.0369938
	207	0.0200109	0.0180281	0.019815	0.0293604
	206	0.00344017	0.00872756	0.0117408	0.0216613
	205	-0.0148877	0.00719326	0.00027176	0.00126622
	204	-0.0017517	0.00708308	0.00313748	0.0188691
	203	0.0115024	0.0158164	0.0211906	0.0053113
	202	0.00831281	0.0128668	0.0117228	0.0258086
	201	-0.0098593	-0.0145549	-0.0150225	0.00236734
	200	0.00904929	0.00985685	0.0192938	0.0288486
	199	0.00654127	0.0133196	0.0353733	0.0230938
	198	0.00875664	0.00795105	-7.22e-05	0.02671
	197	-0.0308889	-0.0004539	-0.0108159	0.00816357
	196	-0.0002536	0.0249131	0.0280478	0.0227305
	195	0.0192796	0.0151853	0.0379756	0.0228832
	194	0.0160743	0.0189526	0.0144339	0.0338447
	193	0.0423458	0.0322202	0.031394	0.0570281
	192	0.00784428	0.00723624	0.0283374	0.0297892
	191	-0.0165154	0.0216956	0.0076095	0.0274918
	190	-0.0212488	0.008352	0.0478445	0.0299235

## Sheet: Supplementary Fig. 15B
Supplementary Fig. 15B. Calibration curve of alginate with switch peptide at wavelength 276 nm.
		Concentration (mM)	Absorbance
		0	0
		0.1	0.173
		0.2	0.39
		0.4	0.721
		0.6	0.918

## Sheet: Supplementary Fig. 15C
Supplementary Fig. 15C. UV-Vis of alginate, and KSYIGRK-Alg in water after dialysis.
		Wavelength (nm)	Alginate	Switch peptide- modified alginate
		300	0	0.025002
		299	0	0.029448
		298	0	0.031651
		297	0	0.03517
		296	0	0.039122
		295	0	0.04588
		294	0	0.055711
		293	0	0.05682
		292	0.00017	0.06522
		291	0.006034	0.06586
		290	0.011702	0.07165
		289	0.015691	0.07548
		288	0.02462	0.08041
		287	0.028036	0.08894
		286	0.033884	0.098791
		285	0.04012	0.100799
		284	0.046667	0.121591
		283	0.049214	0.133957
		282	0.054622	0.167198
		281	0.060405	0.204816
		280	0.066847	0.236065
		279	0.073323	0.26482
		278	0.07889	0.295672
		277	0.081286	0.336505
		276	0.085617	0.358722
		275	0.093014	0.351805
		274	0.097519	0.347503
		273	0.100135	0.345913
		272	0.1034	0.345746
		271	0.106435	0.345026
		270	0.112127	0.342587
		269	0.11569	0.341858
		268	0.121782	0.340727
		267	0.124119	0.339384
		266	0.128117	0.339439
		265	0.131653	0.338498
		264	0.135504	0.331152
		263	0.137954	0.330684
		262	0.141473	0.326173
		261	0.147194	0.329648
		260	0.150496	0.326725
		259	0.154869	0.326154
		258	0.160652	0.322961
		257	0.167131	0.32258
		256	0.173442	0.318134
		255	0.177012	0.317358
		254	0.185601	0.315042
		253	0.194121	0.316377
		252	0.204702	0.312571
		251	0.212185	0.319307
		250	0.222594	0.319571
		249	0.232511	0.328934
		248	0.24558	0.340327
		247	0.258706	0.354283
		246	0.274327	0.37286
		245	0.28927	0.3939
		244	0.307039	0.428772
		243	0.326281	0.472554
		242	0.344371	0.530811
		241	0.36632	0.598228
		240	0.392171	0.684247
		239	0.417216	0.777726
		238	0.446579	0.874247
		237	0.479332	0.967033
		236	0.515248	1.06004
		235	0.553813	1.11024

## Sheet: Supplementary Fig. 17D
Supplementary Fig. 17D. Corrected total cell fluorescence (CTCF) values measured from fluorescence images of peptide-alginate hydrogels mentioned above at 24 h and 72 h.
			24 h			72 h
		Alginate	0	5.4	0	0.64	0.015	1.635
		KSYIGRK-Alg	1113	956	837	7098.33	12986.4	11295.7
		KSYIGRK-Alg + trypsin	83175.4	39995.2	107257	160299	232140	96985.5
		YIGSRK-Alg	198550	237019	117252	268817	160952	273077

[truncated: 2 more sheets: Supplementary Fig. 18, Supplementary Fig. 19D]
